# Supplementary material for: Conserved Motifs and Domains in Members of Pospiviroidae
Source: Cells. 2022 Jan 11;11(2):230. doi: 10.3390/cells11020230 (PMC8774013; doi:10.3390/cells11020230)
Supplement: Supplementary file 1 [file cells-11-00230-s001.zip]

Archive with 1 entries (1 files):
- cells-1520719-supplementary.pdf
